# Supplementary material for: Active Ester Functionalized Azobenzenes as Versatile Building Blocks
Source: Molecules. 2021 Jun 26;26(13):3916. doi: 10.3390/molecules26133916 (PMC8272017; doi:10.3390/molecules26133916)
Supplement: Supplementary file 1 [file molecules-26-03916-s001.zip]

Archive with 1 entries (1 files):
- molecules-1263038-supplementary.pdf
